# Supplementary material for: Insights into the GSDMB-mediated cellular lysis and its targeting by IpaH7.8
Source: Nat Commun. 2023 Jan 4;14:61. doi: 10.1038/s41467-022-35725-0 (PMC9813358; doi:10.1038/s41467-022-35725-0)
Supplement: Supplementary file 3 — Source Data [file 41467_2022_35725_MOESM3_ESM.xlsx]

## Sheet: Fig. 1b
Figure 1b

## Sheet: Fig. 3b graph
Figure 3b
HEK293T
GSDMB mutations	EV	FL	NTD	R10A/K14A	R26A/H51A	K43A/R44A/R50A	K171E/R195E	R174E/R195E
LDH release (%)	1	4.4	42.9	39	6.6	5.6	6.6	6.2
	4	4	45.1	39.9	5	4.5	7	7
	4.3	5	44.2	39.9	6.4	4.2	7.3	7.5

## Sheet: Fig. 3b
Figure 3b

## Sheet: Fig. 3d graph
Figure 3d
HEK293T
GSDMB mutations	EV	FL	NTD	E15K	F84D	I86D	L96D	V98D	L187D
LDH release (%)	1.87	4.32	43.2	5.22	5.12	5.8	5.12	12.92	4.32
	2.32	3.79	40.8	4.93	5.9	5.42	4.75	10.63	3.58
	2.27	4.21	39.8	5.6	5.23	5.73	6.5	13.51	4.22

## Sheet: Fig. 3d
Figure 3d

## Sheet: Fig. 5b
Figure 5b

## Sheet: Fig. 5c
Figure 5c

## Sheet: Fig. 5d
Figure 5d

## Sheet: Fig. 5e
Figure 5e

## Sheet: Fig. 5f
Figure 5f

[truncated: 9 more sheets: Fig. 5g, Fig. 6b, Fig. 6c, Fig. 6f, Fig. 6g, Supplementary Fig. 4, Supplementary Fig. 6, Supplementary Fig. 7, Supplementary Fig. 9]
